# Supplementary material for: Siloxane Containing Polyether Groups—Synthesis and Use as an Anti-Biocorrosion Coating
Source: Int J Mol Sci. 2024 Jun 20;25(12):6801. doi: 10.3390/ijms25126801 (PMC11203830; doi:10.3390/ijms25126801)
Supplement: Supplementary file 1 [file ijms-25-06801-s001.zip]

Archive with 8 entries (8 files):
- Supplementary material/S1_13C NMR HOL7.tif
- Supplementary material/S1_1H NMR HOL7.tif
- Supplementary material/S1_29Si NMR HOL 7.tif
- Supplementary material/S2-GPC.tif
- Supplementary material/S3_TGA.tif
- Supplementary material/S4_DSC.tif
- Supplementary material/Table S1_Fig 5,7,9.xlsx
- Supplementary material/Table S2_Fig 5,7,9.xlsx
