# Supplementary material for: Siloxane Containing Polyether Groups—Synthesis and Use as an Anti-Biocorrosion Coating
Source: Int J Mol Sci. 2024 Jun 20;25(12):6801. doi: 10.3390/ijms25126801 (PMC11203830; doi:10.3390/ijms25126801)
Supplement: Supplementary file 1 [file ijms-25-06801-s001.zip › Supplementary material/Table S1_Fig 5,7,9.xlsx]

## Sheet: Set 1
Table S1. Chlorophyll fluorescence [gv] measurements in microalgal cells growing on the glass surface (control) coated with HOL7 compound (tested samples) in two concentrations (5%, 10%) after 7 and 14 days of cultivation.
no.	Control_7	Control_14	HOL7_5%_7	HOL7_5%_14	HOL7_10%_7	HOL7_10%_14	General statistics	Control_7	Control_14	HOL7_5%_7	HOL7_5%_14	HOL7_10%_7	HOL7_10%_14
1	36.1967	46.5105	50.7014	41.0742	126.925	23.8459	Max.	254.206	255	105.92	101.106	182.875	132.546
2	41.9202	43.7851	35.0738	36.2216	135.768	30.1902	Min.	14.0342	25.3766	6.84439	7.21803	3.92214	5.44609
3	53.9786	45.5256	28.3855	32.3464	138.501	35.1631	Aver.	103.055	104.314	41.5748	40.2605	66.6974	36.1433
4	53.8002	42.7166	23.6392	29.2806	131.179	28.0624	Med.	80.8373	89.4936	34.6768	35.8333	53.7826	27.158
5	43.6293	38.9201	36.4866	32.763	100.11	24.9488	SD	68.0804	59.4178	25.2393	22.6237	43.803	29.1231
6	40.0052	41.4502	42.2487	35.0693	51.7312	29.2668	Q1	47.39	58.73	23.04	22.53	34.28	16.23
7	32.2437	47.354	40.3172	35.8333	40.0136	32.782	Q3	162.96	132.29	63.34	53.25	94.4	40.08
8	25.8139	65.0506	54.215	35.8376	39.4908	28.0495
9	19.3009	79.7123	44.7418	47.562	32.1664	30.2089
10	17.7683	95.635	61.9671	48.907	28.0082	40.9133
11	17.4521	114.725	64.3168	58.2784	29.6382	73.6555
12	25.5057	128.97	61.9536	58.6082	32.7009	110.546
13	46.7894	132.291	71.7255	57.1208	39.6549	125.068
14	57.7834	151.003	64.9262	58.0654	48.3892	130.943
15	52.0317	136.54	66.0786	52.3099	59.4554	111.438
16	39.4714	141.848	67.4136	61.4734	72.6382	113.828
17	37.0434	147.977	56.3411	56.2219	70.4151	113.198
18	50.9848	141.38	50.4373	63.9099	66.3623	100.577
19	115.329	131.514	56.7746	68.331	52.4195	112.667
20	143.476	96.3502	53.326	54.9563	36.8665	66.6282
21	186.601	81.2225	57.5175	41.8914	27.8608	81.2791
22	218.146	70.4922	70.3948	45.1713	46.7706	95.7622
23	220.023	101.505	84.5279	49.5215	76.0921	78.2257
24	201.337	159.842	88.8628	53.2539	94.1892	48.198
25	199.23	156.577	89.223	48.5704	103.343	27.158
26	116.558	86.9253	63.3665	32.5398	87.9401	15.7676
27	133.814	43.1894	53.1931	29.5105	86.2649	11.5112
28	104.368	47.7292	42.9245	25.5741	67.9614	11.5124
29	56.5698	218.25	28.6669	58.1796	84.8972	132.546
30	40.4535	219.196	24.9018	61.2133	98.6867	132.082
31	40.86	220.2	24.3624	74.0687	105.519	132.292
32	49.6107	153.897	21.909	82.7278	85.2377	126.868
33	52.3604	74.1695	21.5147	83.1001	101.88	107.477
34	62.6323	48.9398	22.3115	75.496	103.805	97.6688
35	106.451	44.5491	27.4227	87.3178	98.9161	113.836
36	181.46	43.6218	68.4647	92.3406	99.8406	108.998
37	225.39	58.0559	85.4337	92.8897	78.5036	91.7877
38	239.75	73.1419	99.9024	59.6664	99.2014	66.3057
39	222.154	88.9524	97.8291	48.9729	114.477	26.6753
40	202.378	92.8824	93.3043	39.3153	114.248	13.8424
41	222.837	160.176	105.92	33.4402	132.843	16.791
42	229.724	213.977	102.212	38.3979	144.723	23.0412
43	202.551	197.386	98.4279	56.8153	94.3998	22.4482
44	152.949	89.8241	84.7482	50.8984	76.3393	16.9904
45	77.3056	75.2418	66.3978	47.4065	143.378	17.6337
46	29.0962	55.7596	70.1915	42.1898	161.541	13.9959
47	16.0821	39.7493	78.5194	33.9723	138.519	15.3157
48	14.0342	46.3316	95.5509	31.6423	118.156	13.995
49	14.1	61.2586	93.7308	29.9502	108.909	13.9085
50	20.3907	118.113	92.7036	31.6377	115.281	9.97232
51	38.0562	214.844	104.218	35.2156	120.216	10.0765
52	51.1358	249.707	35.0038	40.0415	118.738	12.757
53	71.1453	255	23.1532	43.7593	127.946	26.161
54	74.931	255	17.0344	50.8892	148.431	44.9816
55	65.3857	238.214	13.7446	40.3698	165.442	49.7279
56	67.5779	129.372	12.9384	33.244	164.007	58.4976
57	193.902	38.3604	15.3982	18.1335	35.3517	56.5145
58	185.286	34.9638	21.0158	25.1533	84.7114	39.1676
59	159.088	33.9524	38.9911	47.3908	126.187	39.7956
60	162.964	44.3752	64.1824	60.135	139.724	60.3859
61	102.087	52.494	63.8422	61.7333	135.284	78.5662
62	47.2429	103.951	63.9878	67.5404	144.111	86.7726
63	40.187	146.845	57.0128	83.4139	135.611	89.0508
64	64.834	158.007	34.4776	83.3448	159.306	85.5503
65	92.6787	141.731	29.9955	86.2175	159.197	76.4519
66	93.3472	98.9926	43.9547	92.2249	163.124	65.3043
67	107.395	44.9757	69.1064	98.212	158.813	45.3491
68	108.959	36.9746	65.07	73.4524	149.192	32.5274
69	101.819	56.7013	73.6733	64.0263	107.94	32.3256
70	88.6907	155.696	71.8769	53.0125	77.3315	31.7893
71	116.976	242.671	51.6941	48.3294	84.7976	39.1577
72	165.221	254.821	33.1855	53.6678	100.56	66.2868
73	145.467	252.96	22.9513	58.524	119.133	69.009
74	130.826	249.499	24.3157	64.0253	129.393	73.8265
75	151.433	232.548	23.1083	64.3221	125.657	48.7135
76	199.17	189.949	25.5361	64.0545	130.58	27.2423
77	247.073	109.623	29.0256	57.2614	155.881	27.5457
78	250.471	71.3669	39.9825	37.7094	168.521	22.7466
79	254.206	63.5471	60.3506	38.6336	169.468	20.168
80	243.204	72.8239	65.695	39.4722	123.102	15.6825
81	227.012	74.5198	66.1441	38.7407	40.7196	7.46019
82	240.133	65.8904	70.9381	39.3857	38.1846	5.81237
83	212.696	65.9705	74.6641	41.6333	38.8577	5.44609
84	121.277	43.7506	66.8473	44.0155	46.0034	5.90723
85	57.9237	49.6217	54.4359	20.817	63.5825	34.2633
86	59.0375	64.9974	53.356	33.2011	43.4723	59.8458
87	59.3498	99.9965	55.009	47.3063	38.6954	68.1045
88	64.0481	117.328	42.5127	69.1168	35.5881	54.2691
89	90.4647	122.635	23.3348	75.057	34.5947	37.9389
90	81.8281	128.506	17.3438	85.4543	39.323	15.6327
91	201.993	116.018	15.6151	98.1518	41.9608	8.4842
92	212.937	128.566	13.4914	82.7926	55.397	6.37995
93	203.195	72.3828	12.3475	80.8154	79.5233	6.92052
94	202.473	28.5131	9.42159	90.1503	88.6572	6.46217
95	191.38	29.6001	11.4605	80.6841	85.1645	10.0474
96	182.952	44.427	14.4935	77.2071	81.2454	13.538
97	173.823	48.9594	13.5421	80.5298	89.4948	11.0126
98	172.82	45.569	11.6392	73.8441	127.163	10.3895
99	210.479	40.8191	16.816	56.7986	182.875	12.5014
100	222.983	39.8758	23.7428	37.2892	166.167	13.183
101	240.617	42.0871	23.9845	31.8949	169.633	16.2337
102	62.6239	46.1573	27.6909	27.1069	140.738	12.7897
103	75.4739	42.5783	28.9428	26.1188	120.088	19.2475
104	74.754	53.6082	28.7231	23.4769	95.1631	20.4174
105	69.3354	65.6429	26.4552	26.5174	80.2059	24.8282
106	48.0573	61.7698	30.1584	24.1264	51.2331	34.9279
107	26.1907	57.7869	47.4125	22.9953	54.1117	44.6944
108	26.1484	62.8666	47.787	20.0589	47.4434	57.5447
109	75.755	68.9154	58.2309	21.5736	46.4784	57.9766
110	111.206	70.2479	55.4767	22.3425	45.2941	61.692
111	117.062	59.2298	37.7083	25.6776	48.0616	58.2691
112	100.912	65.7643	36.4507	25.8725	70.8113	71.6016
113	87.0586	63.5533	32.0978	41.5803	43.0096	29.6132
114	84.9917	59.6447	42.2715	32.3216	47.6355	23.1
115	73.6613	61.9787	63.3798	26.1133	51.2274	20.0387
116	70.0013	61.2288	75.67	26.2896	48.5856	15.1317
117	59.083	89.4936	65.9701	34.9105	39.8306	13.7892
118	54.6458	129.153	67.5591	35.5921	38.2577	14.6109
119	50.3738	137.76	64.4277	36.0058	44.5519	19.334
120	89.6914	154.029	66.4571	31.8457	47.2984	22.5674
121	129.606	147.949	65.6017	35.2453	55.6572	25.433
122	128.262	86.6867	45.0779	42.5823	59.1836	38.09
123	118.164	84.6103	39.2963	52.5687	65.3284	37.6649
124	133.55	69.1886	33.6956	54.5201	65.3214	39.0818
125	155.444	46.6472	41.5922	47.3019	56.5784	35.4877
126	139.067	42.6825	60.6196	41.1882	41.4798	27.4021
127	73.5727	51.537	76.1547	58.7444	27.1627	30.7102
128	38.5233	58.1346	89.0147	70.0741	13.9153	35.99
129	46.6669	60.4584	91.7475	57.6415	9.38769	33.3802
130	109.479	90.2122	91.915	33.7998	16.4435	40.5458
131	179.573	122.365	63.56	24.6786	25.7995	41.4497
132	174.664	114.473	31.4165	18.3026	27.5368	41.7017
133	177.099	106.934	21.7179	14.1446	29.7075	36.5703
134	146.374	100.928	22.2536	12.4302	17.6281	39.7659
135	83.9511	58.734	26.0432	16.2851	18.0784	38.0505
136	80.8373	44.1915	34.5912	17.9202	26.4384	34.2056
137	91.3774	45.3602	61.8713	20.9982	36.3941	23.1024
138	80.4941	53.6391	77.6803	20.873	35.9631	22.6562
139	202.473	125.351	87.1216	28.9944	29.5603	28.2671
140	191.38	231.903	75.9213	29.2742	30.5638	28.1665
141	182.952	139.751	43.7476	37.1382	27.2569	37.5427
142	173.823	63.8486	44.2878	37.6937	24.7929	31.7478
143	172.82	49.2543	31.3837	37.2825	24.2084	34.8218
144	210.479	112.939	9.50009	34.4618	29.6404	40.087
145	40.4897	198.507	8.80571	28.9096	53.1723	44.7808
146	57.2346	235.392	9.19159	22.265	79.6198	45.4611
147	77.6855	238.217	7.71217	20.8273	92.0626	32.3902
148	201.363	250.485	7.56858	19.9127	79.1034	39.8191
149	244.626	252.879	6.84439	22.5354	58.4584	33.9587
150	249.572	239.566	7.10522	23.2012	52.2178	22.636
151	246.685	172.849	11.6612	21.1402	63.4414	18.8479
152	203.597	144.26	55.6507	16.6504	68.3391	11.7569
153	109.936	127.537	79.2671	15.783	70.4698	14.1126
154	74.9837	95.5951	84.5076	18.3877	61.4506	16.9173
155	58.5369	70.3953	75.6723	13.3144	44.7682	13.406
156	42.7073	60.4379	63.3401	15.6589	61.0833	12.7969
157	32.9694	55.1964	42.8054	16.9683	57.9771	14.2025
158	202.473	65.7584	33.8673	33.3472	55.0965	16.2047
159	191.38	80.5893	21.5605	38.2053	53.807	22.5773
160	182.952	121.14	23.7509	33.6701	53.7826	25.6582
161	173.823	115.262	26.356	37.075	58.2208	24.0811
162	172.82	70.3608	22.9206	43.1919	60.7818	23.751
163	210.479	60.0252	26.4181	39.2	70.0056	24.9654
164	88.2324	84.2705	38.0037	38.5037	79.1839	26.188
165	86.3426	96.2091	41.0407	85.2593	63.7895	24.0538
166	58.9155	101.159	42.7206	101.106	77.0523	21.6044
167	44.611	115.178	46.3382	96.7324	63.8719	23.7078
168	56.0179	107.062	56.2605	99.3544	59.148	21.6196
169	48.7604	26.0669	32.5558	21.9161	8.53586	22.6958
170	49.8494	25.4646	26.2971	22.7452	11.8484	20.2496
171	59.3276	25.3766	23.6341	20.5251	13.6516	16.012
172	60.7701	38.96	12.2978	19.9228	15.0959	11.1549
173	64.4887	55.7305	27.2273	21.6076	13.0711	11.0411
174	45.8043	67.6361	31.1227	25.1005	13.9322	10.878
175	47.3924	73.9482	34.6623	32.5999	12.1014	9.1009
176	45.9697	70.5541	26.7562	32.8255	13.8601	8.28855
177	44.0345	64.7405	17.7978	30.6771	22.7245	8.31121
178	68.3491	65.6337	10.2852	25.5735	34.2829	8.91959
179	85.7563	88.2612	8.16879	25.5287	23.6341	12.5765
180	76.7097	90.0855	8.62104	28.3316	15.408	15.7543
181	73.8887	76.0947	12.8966	28.5162	17.8554	16.2307
182	73.5726	54.8764	20.3092	28.6916	7.54025	19.7294
183	82.6636	47.5199	29.2605	29.3926	3.92214	26.5398
184	74.7182	47.9681	26.9763	31.9325	3.93918	29.2406
185	65.2146	91.6462	26.0922	25.3105	5.19575	21.405
186	61.0626	137.417	23.0671	22.5233	5.48322	10.6858
187	38.7227	140.031	19.8341	27.9149	10.4832	13.8212
188	33.1854	101.068	15.2786	42.4631	29.4422	21.129
189	65.2285	93.723	13.6408	42.8604	37.2923	31.4234
190	102.018	110.162	12.393	45.7513	29.7781	35.8296
191	93.1424	106.727	10.039	40.8524	31.1356	19.1135
192	81.2467	86.6855	9.78054	41.4415	32.0289	8.57589
193	59.4055	80.8974	10.0805	48.8788	19.4653	7.2069
194	47.048	106.636	12.6381	50.0159	10.7334	8.15128
195	52.326	125.292	12.3339	49.1675	17.707	14.2398
196	183.709	98.786	9.32458	51.3701	34.5382	25.6055
197	109.079	109.671	9.93149	12.9516	18.7059	11.2077
198	114.342	162.903	11.389	10.9644	22.7881	17.925
199	126.523	225.054	12.3589	10.6002	26.1217	26.3798
200	120.114	215.827	16.7528	10.6721	35.8069	27.5367
201	106.184	169.921	24.1816	10.5396	32.9414	41.7218
202	83.0593	180.462	23.9842	9.67291	37.9031	31.1806
203	112.384	174.257	23.0422	7.21803	48.8922	29.5167
204	108.239	171.47	23.984	8.6533	47.6753	27.4091
205	71.9966	144.53	30.0134	12.6575	55.5124	28.4374
206	19.4113	172.374	35.4883	8.67289	65.9786	32.6786
207	19.5772	212.149	37.0122	8.81802	61.9318	33.6445
208	31.184	211.299	34.7739	9.7961	50.0492	28.0407
209	38.7715	127.371	35.2698	11.5763	37.3516	28.2033
210	44.9522	74.1858	26.7512	15.4437	32.4607	28.3668
211	30.1728	85.1165	15.4435	13.2869	28.5055	22.9152
212	23.1211	107.396	31.0031	13.2764	28.5002	13.6939
213	21.0041	136.218	34.6768	15.5932	43.4784	19.267
214	24.5359	127.81	29.2392	11.5959	46.7901	26.4919
215	32.6161	109.438	18.1246	12.8414	42.2562	24.6322
216	31.0668	76.9101	20.1295	12.6294	47.4967	18.0754
217	24.1771	47.8724	27.4765	14.9211	50.6771	22.4884
218	25.8712	88.0216	29.911	15.3675	34.0184	26.6163
219	25.4141	132.287	29.2757	15.0354	40.9859	31.1058
220	25.6958	124.125	25.1823	15.6806	41.6085	30.983
221	26.1858	99.2115	27.1626	14.2232	36.5409	25.4044
222	22.2734	80.9863	36.5629	12.1172	38.0808	24.0875
223	22.6513	90.5046	37.3967	13.2124	27.4545	23.9413
224	27.4231	117.609	35.3012	17.0979	22.6166	25.3095
225	109.079	109.671	9.93149	12.9516	61.9318	33.6445
