# Supplementary material for: Siloxane Containing Polyether Groups—Synthesis and Use as an Anti-Biocorrosion Coating
Source: Int J Mol Sci. 2024 Jun 20;25(12):6801. doi: 10.3390/ijms25126801 (PMC11203830; doi:10.3390/ijms25126801)
Supplement: Supplementary file 1 [file ijms-25-06801-s001.zip › Supplementary material/Table S2_Fig 5,7,9.xlsx]

## Sheet: Set 2
Table S2. Chlorophyll fluorescence [gv] measurements in microalgal cells growing on the glass surface (control) coated with HOL7 compound (tested samples) suspended in water (W) and alcohol (A) and applied on substrates by immersion (I) and rubbing in (R) in three concentrations (1%, 3%, 5%) after 7 and 14 days of cultivation.
no.	Control_7	Control_14	HOL7_W_R1%_7	HOL7_W_R3%_7	HOL7_W_R5%_7	HOL7_W_I1%_7	HOL7_W_I3%_7	HOL7_W_I5%_7	HOL7_A_R1%_7	HOL7_A_R3%_7	HOL7_A_R5%_7	HOL7_A_I1%_7	HOL7_A_I3%_7	HOL7_A_I5%_7	HOL7_W_R1%_14	HOL7_W_R3%_14	HOL7_W_R5%_14	HOL7_W_I1%_14	HOL7_W_I3%_14	HOL7_W_I5%_14	HOL7_A_R1%_14	HOL7_A_R3%_14	HOL7_A_R5%_14	HOL7_A_I1%_14	HOL7_A_I3%_14	HOL7_A_I5%_14	General statistics	Control_7	Control_14	HOL7_W_R1%_7	HOL7_W_R3%_7	HOL7_W_R5%_7	HOL7_W_I1%_7	HOL7_W_I3%_7	HOL7_W_I5%_7	HOL7_A_R1%_7	HOL7_A_R3%_7	HOL7_A_R5%_7	HOL7_A_I1%_7	HOL7_A_I3%_7	HOL7_A_I5%_7	HOL7_W_R1%_14	HOL7_W_R3%_14	HOL7_W_R5%_14	HOL7_W_I1%_14	HOL7_W_I3%_14	HOL7_W_I5%_14	HOL7_A_R1%_14	HOL7_A_R3%_14
1	40.0052	151.003	86.1902	131.856	97.0634	12.8103	22.6053	109.656	35.159	190.879	8.9704	61.1833	19.365	58.7522	23.4208	35.8526	12.4291	55.6951	47.4421	35.1239	55.7201	64.8789	37.4196	102.137	33.1086	86.1636	Max.	254.206	255	148.222	208.482	232.724	213.835	77.3527	133.275	150.103	218.745	237.383	171.263	115.5	164.179	198.625	223.913	151.631	190.053	126.173	167.776	161.044	219.847
2	32.2437	136.54	84.6746	49.7927	85.6872	11.2416	17.0916	109.033	37.6835	218.745	20.2267	32.8795	22.2352	91.1485	10.8816	32.9114	16.1667	92.507	30.521	39.1799	66.0441	119.61	58.4405	85.1808	22.465	84.3011	Min.	14.0342	25.377	8.81391	9.35017	4.54896	8.52507	4.45515	8.7538	6.58552	6.38573	8.77753	8.74637	7.64665	11.8173	5.39648	8.1844	7.04992	7.68598	6.29694	12.5373	12.8236	5.03258
3	25.8139	141.848	94.4672	14.954	87.6548	13.6363	19.0976	111.294	36.7093	214.749	38.9994	24.9592	34.3337	115.655	8.66405	35.2195	26.091	93.0116	22.4631	49.605	83.899	173.057	62.9448	79.6434	27.7942	92.0186	Aver.	109.345	103.573	52.8603	56.2549	73.1989	55.5131	24.5623	59.2166	48.8369	59.2158	62.4975	48.0131	42.7569	65.6461	55.4333	63.1992	51.494	62.0073	44.403	75.0772	59.5308	81.3233
4	19.3009	147.977	84.6948	11.3329	100.375	31.6595	23.024	103.04	34.6646	181.353	65.647	26.4509	71.9216	124.982	8.99918	29.5728	65.7328	88.4608	28.1394	100.409	104.605	179.746	38.1569	67.9569	35.5506	121.331	Med.	86.3426	88.1415	47.5414	37.8767	55.7776	47.1091	22.9092	53.107	40.2305	42.1603	49.3255	33.9965	35.4724	61.5595	46.98	40.1891	39.8816	47.0989	32.2895	77.5649	50.6487	66.1126
5	17.7683	141.38	71.3235	10.6196	129.818	44.2477	24.3826	106.156	38.2735	185.657	79.1018	26.3348	108.222	127.292	6.13208	24.8314	102.3	74.0142	87.3362	119.531	113.183	172.729	71.3686	61.4235	38.8867	174.379	SD	67.151	60.6795	29.1984	46.9424	61.4556	39.4002	13.0474	33.0282	33.0962	48.3987	48.2581	38.43	28.3179	34.9821	42.5594	52.2522	34.753	42.6743	32.1094	36.9067	33.9857	60.6957
6	36.1967	131.514	65.5177	9.53094	135.124	38.2696	29.8126	114.542	40.4015	175.514	92.9315	24.9542	113.212	109.581	6.3899	16.916	89.7307	38.9984	117.967	99.9082	106.508	155.193	119.905	60.6662	29.7111	192.344	Q1	47.3924	58.734	29.6677	20.4916	22.0365	30.7089	16.0733	30.9914	23.9784	23.7094	21.9707	18.7128	20.1734	38.2007	19.284	24.7102	24.3093	31.2069	18.8088	40.9647	31.986	29.6584
7	41.9202	96.35	53.2801	9.93384	136.199	24.3671	37.5531	121.871	43.9306	126.047	130.564	17.6685	101.661	90.3414	8.56211	15.3841	101.388	25.3912	109.852	102.954	87.1902	157.194	108.147	58.2283	25.1319	190.804	Q3	165.221	132.291	71.2394	77.5459	107.125	63.3528	29.8126	84.8196	62.0489	79.3733	84.5618	67.7214	59.1135	85.8969	77.3297	96.0181	68.7375	83.3969	67.5947	102.954	82.885	131.567
8	53.9786	81.223	47.3402	20.4916	141.502	22.2617	34.0358	115.384	48.2881	50.7609	151.416	13.6682	96.3721	70.8048	40.356	19.7633	109.047	35.2994	99.0978	106.994	83.4573	128.35	139.656	64.4004	21.7354	190.696
9	53.8002	70.492	46.2121	30.517	151.858	21.1813	29.232	116.857	46.6118	20.2084	153.287	9.64108	92.7085	84.316	120.575	30.6431	91.1888	69.8979	90.61	93.7836	81.4563	68.9414	152.775	68.8037	17.6821	173.952
10	43.6293	101.505	41.4382	27.9356	132.778	18.8429	35.7791	107.638	42.4671	18.7007	146.414	11.3444	88.8408	120.261	172.713	35.969	91.4101	93.3678	84.768	104.059	63.755	39.4192	135.03	67.8052	17.5305	172.372
11	17.4521	159.842	47.0718	21.0242	107.125	18.9876	42.0747	103.264	35.4797	17.7316	142.606	16.7321	97.2705	138.58	198.625	34.2119	83.5231	96.0543	77.2206	95.8661	73.2854	32.5644	125.116	72.5528	19.0583	173.042
12	25.5057	156.577	52.5121	17.2021	126.138	45.6523	47.4886	95.5341	31.6748	21.2039	153.294	19.7137	106.924	127.281	176.318	43.4796	81.9625	92.7584	84.0027	129.277	87.8753	31.7185	112.407	76.5685	27.1208	153.116
13	46.7894	86.925	48.0556	16.8793	143.959	141.175	46.8807	88.445	58.888	26.2875	160.613	18.7128	112.912	116.436	177.39	107.171	43.9706	75.0673	89.7985	130.838	97.9557	36.0231	120.486	74.2136	25.9314	141.741
14	57.7834	43.189	33.0942	14.6995	145.547	213.835	44.1139	86.5551	85.4978	24.0216	140.911	13.2373	115.5	129.974	175.891	213.604	10.5141	84.4604	87.723	139.164	103.644	34.4111	135.379	70.9502	24.3284	142.564
15	52.0317	46.511	18.3153	14.2294	154.231	181.88	38.5505	79.0459	111.185	21.3482	141.849	14.8369	104.931	136.848	161.332	221.621	13.5693	120.978	94.1531	139.156	101.033	26.6221	130.652	70.0662	26.8545	144.483
16	39.4714	43.785	29.3681	18.429	161.673	110.817	36.5683	78.515	129.08	18.1471	143.214	15.9297	99.5908	127.252	156.684	211.297	12.9965	190.053	89.9082	166.705	87.5762	46.9259	131.056	81.1731	28.3465	148.623
17	37.0434	45.526	46.2112	17.7781	136.443	63.3528	37.3482	78.6513	150.103	17.0721	132.531	11.2497	64.3663	96.118	170.139	194.509	19.4134	173.093	86.132	167.776	66.5401	98.1856	145.55	89.1526	35.1973	157.362
18	50.9848	42.717	86.1976	19.801	138.538	41.6129	37.597	82.2116	129.201	17.1139	140.617	12.5633	27.4364	77.262	168.911	152.439	24.3093	162.4	88.9548	160.786	62.8391	137.25	154.279	98.9231	27.0842	161.594
19	115.329	38.92	122.36	47.0492	120.777	31.853	34.4931	77.606	112.51	26.1586	145.323	37.6001	21.0337	62.1499	90.2021	96.0181	25.1701	165.744	96.3484	123.439	69.9153	141.62	170.186	98.3894	28.3095	143.313
20	143.476	41.45	117.068	101.775	98.216	21.1197	33.3079	85.0648	109.786	29.2608	168.344	95.8606	18.2084	59.9143	16.4954	72.8368	27.3348	165.445	100.062	81.6005	89.7947	158.286	177.869	87.1885	31.9328	132.199
21	186.601	47.354	83.5068	120.567	59.4733	19.8114	26.6326	92.1423	114.733	28.2984	186.516	130.761	17.5185	67.2242	6.50708	46.8005	25.4066	141.586	107.105	58.8636	92.4985	151.785	188.061	68.2043	34.1598	130.913
22	218.146	65.051	71.822	125.124	33.5987	17.4099	20.2991	93.2899	106.4	33.8995	169.042	133.289	15.1274	72.3984	6.08211	26.081	24.1144	99.6551	94.8429	57.4287	97.9622	138.305	178.352	69.4155	36.359	133.285
23	220.023	79.712	50.3645	113.941	16.6625	14.8708	16.9362	88.8085	85.0519	42.1099	141.754	127.681	16.6053	57.7829	6.06806	22.2528	22.8428	66.8185	88.1035	55.7617	94.3101	131.427	173.122	77.8547	38.5671	137.561
24	201.337	95.635	42.4429	120.493	14.067	18.1308	17.127	93.1459	49.3248	53.1656	35.7814	117.981	20.1734	69.8824	6.30395	23.8261	23.2179	43.3979	88.0803	53.9661	102.223	153.423	177.506	71.509	44.2308	143.994
25	199.23	114.725	45.5328	121.799	15.3602	18.7623	22.325	86.1345	27.7011	55.6168	13.5297	120.116	20.9004	74.6282	5.39648	19.0376	18.6941	27.8926	64.8891	49.4728	85.3246	171.843	158.643	77.0626	47.1176	146.751
26	116.558	128.97	46.4935	127.484	22.0365	15.4298	28.0232	76.83	23.0197	42.1603	12.7398	119.259	25.5063	78.8301	6.25539	19.9192	16.1925	22.8381	26.0304	36.1141	64.7352	155.144	119.176	73.4001	50.2414	120.181
27	133.814	132.291	61.9975	125.674	20.0781	25.4146	30.9087	80.4036	30.306	26.3697	22.6411	124.845	27.5802	64.1172	7.26717	15.8797	22.6313	26.8804	12.0159	25.4046	35.3919	90.1028	78.283	76.3551	45.2294	121.898
28	104.368	47.729	90.0338	136.991	19.9186	62.8823	34.2249	77.4775	34.8834	23.7093	34.9908	81.0602	26.1459	72.9906	6.72498	11.9028	26.9771	25.2317	9.64706	18.8223	19.5165	77.0875	18.4522	73.0017	46.813	89.66
29	56.5698	218.25	61.3347	22.9596	178.81	28.2903	19.2103	109.917	95.4316	11.1137	14.8523	119.41	9.46008	18.7947	70.8001	79.0577	15.7334	116.799	14.85	115.931	23.184	33.1995	115.591	84.5984	48.0406	13.3534
30	40.4535	219.196	61.1176	20.7793	167.964	26.7265	24.5336	111.465	106.81	9.18604	74.9258	99.1998	14.5235	28.5626	78.035	21.751	25.19	83.3969	6.29694	14.1	40.9595	12.5679	92.5655	16.5476	49.59	16.9249
31	40.86	220.2	54.3168	25.5504	151.155	27.3497	25.2848	94.1828	115.133	12.1215	58.769	29.9667	13.1623	52.2378	85.844	23.228	17.7299	98.172	13.234	26.6032	34.4319	18.4909	103.661	14.075	44.159	14.5177
32	49.6107	153.897	41.6514	28.7087	161.134	31.7232	24.0997	79.7728	120.767	25.1327	41.3004	33.9965	9.56768	66.4176	81.3836	30.1933	13.3573	107.109	18.3543	68.846	22.4411	31.3683	107.377	15.2459	48.0921	9.60956
33	52.3604	74.169	62.1067	37.6956	155.311	44.1236	22.7357	84.8196	101.129	48.027	20.633	47.5516	8.32518	65.5874	75.7559	43.2296	12.0776	115.04	20.0368	91.2257	20.4335	35.8061	110.595	32.689	51.37	11.4985
34	62.6323	48.94	113.632	88.7333	159.93	97.2359	18.6954	105.249	85.7593	66.1954	14.8523	54.2058	9.46008	62.2019	70.8001	79.0577	15.7334	116.799	14.85	115.931	23.184	33.1995	115.591	84.5984	53.2361	13.3534
35	106.451	44.549	86.3393	139.286	164.008	162.909	19.4496	116.475	78.8474	79.3733	12.9256	74.4506	10.2015	62.1734	74.5395	152.021	21.712	125.781	9.51554	126.669	32.7625	35.602	95.2994	143.968	64.8803	14.2279
36	181.46	43.622	70.6988	157.538	130.446	173.118	15.1993	114.342	62.0489	87.0456	30.4078	92.9864	21.9141	66.1089	71.3492	184.476	41.9663	130.079	12.8282	129.204	42.5623	52.007	67.5938	172.879	70.3816	27.1915
37	225.39	58.056	70.1422	143.232	65.9942	174.347	7.13111	103.244	60.6748	81.7222	60.0403	96.1548	45.0742	91.7285	46.2884	165.802	87.2544	133.086	45.1876	111.997	39.6838	108.454	30.3069	200.304	75.7622	65.4197
38	239.75	73.142	69.207	119.757	15.8303	180.556	7.90469	60.3624	55.8607	85.0379	114.221	119.721	59.1171	117.919	25.7565	133.523	107.227	145.197	106.573	102.444	34.6366	166.97	29.9803	193.616	79.5607	112.015
39	222.154	88.952	118.262	107.253	9.60433	123.327	8.13488	33.0789	54.5014	134.993	127.814	149.538	64.1336	131.951	36.4087	64.1733	120.114	132.696	120.491	96.4158	30.079	190.68	40.6328	120.752	75.2531	154.462
40	202.378	92.882	109.266	99.3212	10.4392	61.678	9.45984	65.5985	65.8665	157.51	122.987	134.54	78.9835	151.541	83.5567	27.2854	110.256	80.4197	126.173	96.3469	39.4924	190.235	57.2776	104.063	72.2765	175.043
41	222.837	160.176	117.219	97.398	16.7276	47.1091	11.9029	106.432	69.9201	135.405	115.773	127.37	89.5142	156.2	122.252	26.9224	122.543	16.4242	102.036	99.6354	53.2422	187.11	93.8943	78.9727	80.3095	166.865
42	229.724	213.977	87.6895	106.405	74.8326	62.6977	12.3971	116.943	70.7548	72.9071	98.2812	118.492	102.038	164.179	134.55	33.609	99.6602	8.68849	93.2854	116.738	58.34	141.577	156.592	103.819	75.7541	158.59
43	202.551	197.386	84.9079	129.589	175.679	83.9549	11.0207	114.978	71.7889	23.5718	96.9783	75.8083	101.64	164.11	147.206	46.8646	101.188	8.11513	95.4509	130.733	50.0688	143.903	177.322	97.4992	72.0008	132.848
44	152.949	89.824	83.8222	135.487	197.609	81.466	10.0984	128.818	78.8443	10.8801	117.009	39.5033	109.447	106.17	145.642	84.7437	92.7835	10.3347	120.271	137.237	48.4745	175.96	161.82	116.433	81.1581	116.917
45	77.3056	75.242	83.6513	107.906	218.424	96.76	10.5953	124.755	65.7872	12.3932	136.391	23.6082	95.3676	68.5421	116.49	149.089	99.7319	9.9661	107.942	136.625	45.3653	180.622	154.032	135.045	76.76	104.254
46	29.0962	55.76	104.102	72.9249	232.724	104.002	12.4378	59.9194	46.0485	24.575	125.758	10.9148	92.2541	59.5345	32.7653	189.191	97.4655	26.0131	104.158	135.1	44.8872	193.201	145.226	75.5487	77.7374	73.5158
47	16.0821	39.749	119.558	55.9222	226.917	100.423	15.6991	18.8114	23.9784	64.4038	82.5423	9.00102	94.7163	40.1534	17.4757	183.693	84.293	34.568	107.834	134.833	42.7028	179.658	150.431	16.6987	72.1081	42.3581
48	14.0342	46.332	97.7287	44.4444	230.404	76.4363	15.1205	14.6651	16.3001	113.534	49.825	10.5361	91.9431	24.0081	11.3786	172.575	66.4426	49.8603	96.9477	132.093	33.6208	131.567	167.736	10.2582	75.5402	23.7929
49	14.1	61.259	65.4726	66.7303	217.713	34.736	15.182	14.5353	11.1016	130.944	42.1517	28.0552	103.89	18.9827	7.76052	166.033	38.1132	59.7608	92.8432	127.712	43.8439	85.4611	187.864	16.2686	79.0938	14.1832
50	20.3907	118.113	22.2636	113.009	182.365	13.6647	19.5519	17.4552	11.0194	137.808	41.3299	77.8324	107.586	18.0331	10.4058	162.33	33.4463	64.1377	100.146	126.545	46.9539	56.008	189.718	29.5111	75.8481	13.4285
51	38.0562	214.844	14.4131	151.672	112.915	10.8906	24.4483	20.7087	9.37009	135.412	32.327	121.089	102.606	20.4609	12.5967	171.638	39.8816	100.178	97.1611	100.845	38.7804	37.7729	194.053	35.4076	71.659	12.7115
52	51.1358	249.707	8.81391	165.848	97.8482	11.3594	27.3768	33.1198	9.9003	111.662	43.654	120.903	89.56	33.8228	14.2129	90.8853	41.6946	123.41	60.3419	54.6179	28.646	37.8329	199.183	31.1066	64.217	13.5459
53	71.1453	255	9.3596	172.731	93.6142	13.6786	32.0526	25.3902	10.8885	100.324	48.6352	121.331	68.4391	44.974	17.7664	65.7558	38.0365	111.437	34.2979	32.891	32.3068	46.741	182.488	30.3365	73.8054	16.403
54	74.931	255	19.6776	172.413	143.325	13.9923	31.9267	32.2918	14.568	81.2308	39.9639	114.646	41.504	61.5595	26.1054	58.1839	21.7676	110.584	13.9204	20.0475	23.0787	53.2854	153.877	30.884	66.1213	22.0182
55	65.3857	238.214	38.4923	135.325	181.484	23.9159	31.3851	36.0821	41.911	56.3543	28.6178	87.1556	32.0767	53.1835	38.2723	46.8656	13.4264	110.945	9.87264	18.4692	17.6364	52.173	104.54	37.6791	62.0149	17.1329
56	67.5779	129.372	47.7084	107.565	144.83	55.1119	28.6714	40.4549	45.2755	71.5855	20.0154	79.736	34.4968	42.9867	39.7463	40.301	10.466	97.2085	8.98296	26.6647	13.0402	51.4994	51.8189	39.9844	75.9452	14.4014
57	193.902	38.36	31.3496	10.951	27.1312	47.8423	17.815	36.3215	36.1191	17.0307	100.587	37.3425	74.2263	44.4074	136.35	49.4191	89.4051	110.431	64.1809	19.7162	54.7965	66.1126	39.6043	14.4485	20.8156	147.555
58	185.286	34.964	16.3016	12.6842	48.9671	56.057	18.9053	34.0461	37.7327	20.8356	84.5618	32.2751	72.1526	40.5399	142.538	92.4013	126.807	127.572	65.7989	20.7437	60.0592	124.285	54.8821	13.5793	23.8603	130.76
59	159.088	33.952	10.6594	12.5989	45.8334	47.3136	17.7784	30.6051	36.4774	27.6908	91.5303	45.8919	77.8625	44.6831	122.164	112.87	113.299	143.158	59.6181	27.2193	75.1919	166.018	51.0791	14.8918	21.2801	127.039
60	162.964	44.375	10.0061	13.6759	33.2282	49.451	15.5567	40.0663	34.8951	42.5551	82.3014	73.3649	90.8096	48.8182	69.1036	130.342	110.877	132.75	53.1402	44.5096	73.086	166.866	53.7343	13.0585	29.2591	101.04
61	102.087	52.494	15.0641	12.8907	24.0471	50.2501	15.5189	32.927	35.6627	42.8921	78.0587	75.1417	79.5329	39.7177	58.5579	163.088	109.632	123.552	49.2437	65.9829	42.9715	143.37	51.4406	16.2699	40.8161	31.3047
62	47.2429	103.951	24.5751	10.9125	41.2554	51.9261	12.6194	47.763	42.4573	44.9897	106.175	63.8305	46.5065	29.1695	53.3582	145.192	111.664	104.332	39.9663	66.617	26.5919	130.427	53.127	11.7427	42.1424	19.3911
63	40.187	146.845	31.6026	13.2354	105.257	52.3202	10.2371	49.8954	32.5876	49.5263	87.4746	52.4064	19.7226	22.2416	46.2898	108.205	107.049	85.6578	31.8326	50.5855	24.8024	128.318	67.4136	49.304	42.6272	24.6876
64	64.834	158.007	36.6546	19.8117	179.072	45.2641	9.17416	50.928	27.2782	54.0088	67.3506	50.9974	14.2249	19.0964	37.6292	103.758	113.641	69.7992	21.1662	29.7432	26.4863	147.346	109.213	118.506	32.1578	18.7978
65	92.6787	141.731	42.738	24.8016	196.042	41.99	7.12238	57.1363	29.2449	57.4604	83.757	52.919	16.8562	13.4761	16.4978	113.943	104.138	69.4748	14.5709	16.8558	24.4191	157.255	124.732	158.375	20.4637	15.6335
66	93.3472	98.993	47.8466	49.5128	189.612	54.1439	5.63798	56.9265	13.233	55.3769	164.247	48.1698	13.0479	24.9802	7.68152	96.7357	94.393	75.872	10.2083	13.4083	24.9687	161.737	127.664	154.16	15.5612	18.2095
67	107.395	44.976	45.9585	79.5854	157.88	58.9858	4.87587	55.1469	17.8544	57.503	217.853	38.2136	13.0327	88.2881	9.45207	79.7659	101.155	69.5124	23.4324	22.8152	23.6417	160.684	120.191	116.891	12.0517	33.554
68	108.959	36.975	48.1084	72.5306	80.5172	46.9575	5.0187	46.4343	40.5443	45.5963	237.383	36.325	22.6819	139.979	13.0329	75.6216	95.5963	63.6478	59.992	77.2204	21.7063	168.175	70.0669	54.6663	19.0395	51.8854
69	101.819	56.701	46.441	78.1886	36.2266	41.4882	5.05043	42.1571	49.5403	28.6531	225.745	46.4885	43.6294	132.783	35.4062	41.0696	95.289	67.7344	74.8561	111.072	14.3704	165.617	27.253	16.0516	19.0616	63.9441
70	88.6907	155.696	41.7332	66.5947	27.4878	57.7535	8.30671	39.7987	47.5719	22.8267	197.35	38.1719	80.0805	125.659	62.4448	26.9495	89.7816	45.1861	58.405	108.096	15.8057	116.507	25.3785	23.2715	24.9047	65.8587
71	116.976	242.671	51.9945	58.8294	29.825	61.6931	16.7928	40.7317	42.865	22.16	170.469	36.5404	91.3639	96.0592	58.4746	30.6018	99.2418	40.4665	68.006	110.322	13.444	29.6584	24.8341	39.2198	22.2968	63.0917
72	165.221	254.821	56.3692	50.2778	34.0201	56.7476	29.7852	44.2728	48.3402	17.5418	99.8	52.2912	92.5742	117.45	48.5731	34.9263	100.278	38.7444	75.6061	113.746	14.0611	18.9342	29.6525	56.0037	20.1025	55.6056
73	145.467	252.96	63.4968	37.8471	35.3694	38.9372	33.5021	51.9609	54.2843	14.9773	28.9979	81.6028	92.9127	118.81	30.0763	30.4853	101.421	28.7163	76.1244	118.28	23.9985	15.8068	25.7609	84.6344	16.2705	41.7789
74	130.826	249.499	71.3186	26.614	30.5833	41.8001	30.7106	49.8336	46.7066	14.9137	20.7943	83.7566	58.6072	130.694	23.3604	50.3941	105.116	18.6005	70.4569	116.37	97.3066	14.3035	16.2645	97.9429	17.1554	32.8432
75	151.433	232.548	60.2086	17.764	25.8546	53.2967	23.3774	44.9925	46.8937	15.9534	34.6911	77.3641	34.3706	112.189	17.8998	52.4007	105.978	26.7121	65.9421	94.0992	137.594	16.1707	28.1403	101.386	18.8333	39.9666
76	199.17	189.949	53.5642	18.0673	18.9524	54.0242	22.9092	31.3974	47.9009	14.133	60.815	75.1669	18.2146	92.1999	15.9678	42.2957	127.775	23.385	67.5947	103.455	130.29	13.2635	71.5322	80.5945	14.9746	53.0324
77	247.073	109.623	24.6995	18.6031	17.1832	46.1178	21.4307	23.3769	51.679	16.7013	81.648	74.5437	10.1258	100.656	18.3494	34.9265	115.996	20.1979	67.8998	107.187	131.861	12.1243	103.756	66.8863	14.5577	57.1994
78	250.471	71.367	25.618	19.9061	16.6242	27.8165	16.7811	18.5748	44.8503	17.6047	97.3124	70.1777	10.7487	111.116	15.8747	22.9937	114.932	14.2578	68.0966	112.336	147.051	11.0184	125.009	60.443	12.183	48.1741
79	254.206	63.547	30.6083	19.5307	14.4325	38.45	13.4122	14.3663	46.8283	17.9463	71.9422	67.1658	8.3744	112.311	15.5684	14.3651	128.542	12.6457	69.4371	94.1491	161.044	10.7276	125.361	38.2035	10.7807	49.0771
80	243.204	72.824	38.194	24.3135	15.1782	43.4011	22.0816	14.691	46.752	23.3074	40.1591	68.7879	10.69	93.0603	12.0092	15.8932	110.473	11.4239	65.3831	86.4937	151.106	8.50632	101.975	27.6667	16.0393	49.1319
81	227.012	74.52	43.1542	33.1642	16.0737	26.6515	33.3951	20.9622	44.8237	42.5973	15.323	61.8151	12.5483	63.7156	9.03998	10.8937	64.6687	8.67284	67.6663	67.9287	117.527	9.27005	98.9437	19.7731	18.9214	27.5646
82	240.133	65.89	35.4049	56.2275	27.5495	23.5328	43.5431	25.4958	42.6756	42.0723	11.2747	49.4495	30.314	31.7502	8.93313	8.46096	20.6871	10.4738	70.5388	30.7123	71.629	6.38506	122.075	19.7026	24.1475	20.6843
83	212.696	65.971	38.0524	75.6497	66.727	24.3277	33.8067	24.2862	37.9575	32.9408	9.89155	35.0721	39.5964	19.5092	11.8402	8.1844	14.1587	23.0883	62.354	14.1844	45.777	7.02283	136.655	23.6163	22.0262	14.0448
84	121.277	43.751	28.7572	78.1718	100.332	35.7474	28.0477	40.0294	35.9017	27.7316	11.8244	36.9968	44.4737	16.628	14.4903	12.651	14.6226	23.1914	65.5872	15.34	31.897	9.35526	142.069	22.5696	16.1491	13.7219
85	57.9237	49.622	41.4593	52.7462	41.6802	59.5882	17.0435	53.107	13.8096	42.1925	47.4904	67.7214	11.2042	51.2546	84.023	70.5667	151.631	121.608	39.2532	63.0227	37.4259	5.03258	176.408	12.7329	27.4303	13.3679
86	59.0375	64.997	41.5261	49.5616	45.8473	58.1202	15.9889	50.2724	13.1903	35.192	47.4302	68.7624	11.1557	66.2293	82.3988	48.0827	149.708	115.712	25.5872	64.5746	39.0431	5.60034	207.687	12.062	26.3643	16.359
87	59.3498	99.996	41.1492	54.9814	50.2438	52.1926	16.6335	52.7809	20.2296	24.7485	46.7879	70.5748	16.7476	62.1246	62.4799	29.1244	145.077	129.463	29.1633	62.323	44.0605	7.21612	223.012	15.3348	27.6937	21.6274
88	64.0481	117.328	35.2275	51.7559	52.4543	40.2456	28.1195	51.9711	25.0489	19.0782	46.2821	68.724	30.3246	50.7638	27.3109	22.96	133.259	130.498	47.4605	53.5376	48.5931	6.84338	245.502	16.7574	30.9892	22.2571
89	90.4647	122.635	24.1371	61.4569	57.041	39.7703	34.832	46.9037	31.4688	24.2605	50.5883	65.9844	46.1596	53.2578	16.2259	36.7429	110.412	143.864	45.3007	32.5136	43.4213	6.83691	229.01	16.6257	31.3781	59.684
90	81.8281	128.506	15.7815	53.9288	84.2347	50.3046	25.4296	34.131	29.846	44.7715	49.3255	67.6352	61.8865	51.3029	19.5449	44.8601	87.1866	153.81	31.7443	22.2571	42.4357	6.96626	215.784	14.9294	28.9888	123.136
91	201.993	116.018	13.7125	52.6448	103.184	69.9827	27.0867	24.0219	30.1143	47.8487	44.9654	79.8062	66.9453	50.8445	31.4803	32.4387	72.8462	149.912	27.5631	17.2487	41.4969	7.3088	218.061	15.3642	36.187	149.75
92	212.937	128.566	12.9576	55.41	74.2674	81.9076	19.7022	44.3697	25.9109	50.1423	43.4106	80.1024	64.4702	60.2582	57.6936	26.44	63.4819	167.388	31.95	18.0666	49.5189	18.4426	216.61	16.7181	34.5269	170.06
93	203.195	72.383	16.7774	37.7808	33.7965	90.3727	12.4481	62.0254	22.9851	49.0784	50.2054	43.1789	60.1533	72.2008	86.5406	37.2041	65.0445	109.593	42.9457	40.6041	84.3867	54.955	212.342	15.0512	26.3578	142.973
94	202.473	28.513	15.3842	19.402	15.0423	96.8949	7.92306	56.5668	15.532	38.2486	96.4119	16.7135	54.0935	76.3251	90.9933	51.6613	66.2085	42.5528	57.5551	78.1429	125.704	76.7295	208.46	13.9363	26.6224	136.038
95	191.38	29.6	15.1945	17.9598	13.5043	93.3767	10.0689	64.4765	20.2638	25.8573	117.072	11.5146	59.1135	84.9978	71.5971	60.9431	65.7768	8.41638	60.1512	92.6874	142.085	83.1003	203.4	17.5127	10.833	128.029
96	182.952	44.427	15.4685	20.2008	10.4729	68.6944	10.7944	71.0292	13.6224	17.3998	107.112	11.06	69.149	69.0664	44.666	88.691	60.0722	7.68598	65.7728	98.8785	123.032	140.972	221.331	26.023	7.51758	112.55
97	173.823	48.959	12.3142	12.5062	6.36716	37.3801	23.1137	64.9158	12.7181	12.163	115.736	11.1322	72.2833	72.9619	51.8472	121.95	59.9912	10.6736	45.6437	111.287	109.47	174.814	242.197	34.8136	6.93826	81.8765
98	172.82	45.569	14.3036	13.3639	5.04126	32.4775	27.298	69.6781	11.8347	9.9022	131.488	12.5413	57.3584	75.4462	70.0933	135.037	66.1915	22.8031	45.3152	102.609	114.535	179.145	232.856	35.7573	13.6836	49.607
99	210.479	40.819	18.3441	21.8666	4.54896	40.0007	27.5165	75.9563	11.1842	17.546	132.829	16.0716	61.9388	82.238	94.2706	118.316	62.279	24.9426	66.3209	90.6641	106.23	176.977	234.726	31.7847	23.9703	26.9715
100	222.983	39.876	20.1728	20.0071	5.24637	36.9663	23.2237	56.5411	14.8099	53.4004	108.248	17.538	60.8126	97.3543	101.198	122.871	55.0712	33.2309	76.7618	87.9687	123.585	211.621	233.068	30.8516	29.2621	36.5286
101	240.617	42.087	38.2717	26.5037	6.40559	33.8792	23.4173	53.1457	27.7351	83.4846	80.8605	15.0171	48.7292	91.9275	77.2322	131.612	45.7674	54.8048	87.6729	95.9214	145.854	219.847	243.63	36.2094	33.2298	62.7002
102	62.6239	46.157	60.589	29.1295	6.14712	35.6562	24.5627	41.6447	36.1432	81.4068	35.9396	14.476	45.6335	80.4932	67.1417	140.219	36.9436	53.3909	93.1941	98.4672	135.121	201.774	190.117	62.8642	34.3837	103.114
103	75.4739	42.578	68.1376	21.6007	6.50634	41.5243	22.4809	32.2649	45.2134	72.2066	14.5183	14.6815	43.6759	35.159	70.8638	155.076	24.2308	58.5476	96.1237	97.5879	124.363	199.027	96.4924	108.774	31.8643	112.489
104	74.754	53.608	71.8074	26.3793	6.61203	45.1683	21.8119	24.3688	48.9259	60.4604	13.6852	16.2575	46.3692	31.7208	70.6404	162.213	23.0039	61.4608	97.4094	82.906	109.064	200.082	36.8355	123.706	25.1874	95.0576
105	69.3354	65.643	88.0759	19.6348	6.94934	53.6442	25.9104	21.1476	55.7037	63.2327	11.1837	23.8063	51.5719	69.9962	66.3823	152.981	16.1193	96.2399	101.858	84.0906	87.9892	212.965	24.3399	127.926	15.2825	109.928
106	48.0573	61.77	74.1456	22.0977	11.9657	52.7872	27.383	23.287	59.9009	56.2343	16.1281	30.4627	61.3223	72.1316	83.2235	134.447	10.6363	159.782	102.375	88.3323	82.885	203.619	27.6557	138.985	10.6809	120.305
107	26.1907	57.787	68.6886	25.9049	27.475	60.6064	23.8226	27.8386	47.6429	56.7754	19.9335	45.2571	65.9511	73.9823	104.148	106.789	8.5191	169.131	104.988	102.896	71.2548	183.913	30.7674	110.467	10.9019	89.4017
108	26.1484	62.867	86.1921	38.073	45.3541	72.2801	23.1555	32.7306	39.5404	72.7005	14.0737	42.0141	65.1883	70.5947	99.7814	65.4978	13.5599	176.485	119.137	117.153	64.5765	129.487	30.1914	50.1978	9.56028	137.02
109	75.755	68.915	63.1609	74.2376	64.627	78.8404	24.1238	39.1177	32.9304	71.2146	26.8426	29.5931	40.9393	82.8544	77.3297	23.1255	35.1829	138.427	112.272	113.883	70.0894	51.3478	21.8054	12.3541	8.97012	144.867
110	111.206	70.248	14.0976	117.853	66.2217	64.6121	22.2758	41.853	31.2952	67.6075	30.6203	30.0096	11.6056	78.9636	53.1144	27.6076	68.7375	157.323	93.7435	130.429	42.8733	15.0254	17.9136	8.03965	10.405	147.806
111	117.062	59.23	13.3603	122.82	65.4961	70.7412	22.6162	51.4908	23.2962	41.3063	42.0953	29.9827	8.92707	70.5265	36.9829	39.5383	82.2138	174.404	82.8298	131	31.986	9.79489	12.8152	7.17715	10.3083	108.048
112	100.912	65.764	10.8886	107.84	74.1207	66.1671	25.7921	52.5662	19.6818	38.296	44.5458	48.13	9.51643	84.4461	34.2229	53.5012	81.8837	119.365	48.2717	119.564	17.8613	17.7889	10.3018	7.12636	12.1018	20.6717
113	87.0586	63.553	73.0479	20.7208	12.0062	73.4597	17.0553	43.3387	25.189	79.9351	46.3634	11.49	13.6215	16.2981	72.3594	41.6455	48.5579	21.3279	15.9444	18.4705	38.9316	20.2847	41.6622	19.3718	18.3999	19.4703
114	84.9917	59.645	88.8932	27.7509	11.5832	74.5114	17.0052	46.322	25.0321	84.2622	49.4171	8.74637	11.203	17.4364	75.1576	50.3076	46.7617	31.2069	24.746	12.5373	20.0761	38.3206	89.3167	16.6199	12.0294	24.7672
115	73.6613	61.979	90.9553	53.469	23.2161	72.3081	16.5562	54.25	27.5861	56.3262	76.9733	10.4459	18.5417	14.0514	46.98	63.8173	41.5885	45.317	28.6453	19.3744	14.2516	126.482	132.743	20.1535	10.5085	30.0317
116	70.0013	61.229	90.5537	63.0648	40.9918	59.6849	18.605	50.0727	20.8583	41.5955	122.508	12.438	37.3666	17.9662	26.5322	40.1891	41.2217	64.8121	26.6951	61.3867	21.8103	197.919	190.364	61.3672	10.7293	33.7155
117	59.083	89.494	89.1042	67.982	50.3094	48.3617	19.0999	54.3098	13.1465	48.5008	142.531	15.4171	44.2929	34.8364	26.4222	33.6269	35.0391	65.6002	31.49	84.8242	35.918	188.696	179.873	77.2674	10.6033	59.5961
118	54.6458	129.153	88.9213	69.6793	56.4734	37.4658	20.7178	56.2317	11.9039	64.8394	132.774	18.1549	47.1673	49.46	27.9476	37.585	50.5053	60.2623	32.4208	89.9949	35.5269	181.952	170.423	68.0868	9.39727	62.0059
119	50.3738	137.76	60.6979	67.777	60.5861	28.5069	17.0996	52.5796	13.3579	58.706	145.013	17.1119	46.7197	61.3657	25.6724	47.1057	46.9749	57.7228	29.8866	86.007	37.9692	179.488	140.715	61.7482	7.95398	74.4573
120	89.6914	154.029	34.8004	63.3304	61.7838	25.5805	17.3921	55.2341	15.4156	54.8536	143.446	13.2399	47.7353	66.5649	32.51	57.0941	51.1394	32.0133	25.0609	96.3415	57.4081	129.395	110.068	56.0407	8.12191	83.1708
121	129.606	147.949	18.2969	63.7505	65.5919	33.103	18.2493	51.3173	14.6714	60.2742	130.739	10.5649	47.4093	65.7794	37.5903	83.7875	39.5276	18.4102	19.4043	97.6513	43.8132	111.602	70.2803	49.3002	10.4748	73.2779
122	128.262	86.687	26.9796	51.9287	63.739	30.7089	17.3873	50.8373	10.9497	46.5484	87.6063	10.9004	45.6832	61.1145	47.1646	55.8771	38.3684	23.6924	19.8188	101.123	29.9393	82.8823	39.0388	49.8335	10.0887	66.948
123	118.164	84.61	49.6693	40.6885	57.9563	20.6647	21.8003	40.0327	12.1249	37.4806	33.2878	14.6265	36.1914	60.8168	111.782	115.448	37.1301	34.8424	18.5379	103.406	26.7558	78.2653	23.44	54.1343	10.7661	63.175
124	133.55	69.189	66.8197	37.3186	58.861	28.1182	15.2506	21.0917	18.1886	67.7954	13.8902	24.8808	35.4724	64.0471	125.839	150.218	30.1149	46.6498	20.848	102.726	16.7747	53.0861	36.2168	61.7198	10.4405	48.869
125	155.444	46.647	64.9025	32.5294	50.7372	37.2831	12.5891	11.9392	24.9251	71.4886	19.9978	34.262	35.0899	67.3038	95.425	114.002	18.2297	53.269	20.5367	121.479	25.3288	94.4711	69.6068	74.0688	10.4309	24.6142
126	139.067	42.683	47.5414	26.1678	37.3641	38.876	15.3323	9.19794	30.3773	30.7238	38.8827	36.2764	31.112	57.7082	90.7908	44.6435	15.5084	49.7365	19.759	125.123	17.6756	117.275	92.3794	81.7807	11.589	16.4758
127	73.5727	51.537	42.559	19.5241	33.1548	37.5217	8.69048	8.7538	32.2864	11.875	42.6831	39.074	26.7184	39.8587	90.2051	17.9986	22.8026	38.7287	25.2285	113.474	20.8858	160.632	86.9778	75.7324	12.6351	15.9046
128	38.5233	58.135	56.8811	15.0339	41.1738	36.4783	7.44765	12.8161	29.9806	8.14852	55.8378	35.1548	16.8036	26.8764	86.8989	19.4786	46.8612	41.3393	21.9389	114.564	33.179	192.004	69.1893	48.0514	15.3938	19.9024
129	46.6669	60.458	61.4112	15.5658	56.1594	38.2143	6.84625	15.5042	23.2344	6.38573	62.2926	30.1594	11.1996	31.7855	105.093	23.0502	38.0957	55.3879	23.7978	101.726	42.4245	136.646	84.8656	43.215	18.3822	26.6035
130	109.479	90.212	65.0769	22.2716	61.5365	49.4135	9.17264	20.6529	15.505	6.97205	92.1147	31.7768	8.79419	49.0118	113.157	36.3683	32.1107	55.9344	22.1005	74.9495	54.0594	68.4172	86.1039	39.6493	18.1655	43.0273
131	179.573	122.365	68.0684	28.5728	109.284	53.7249	12.0879	41.5801	13.6808	8.56293	110.576	34.8454	9.3231	57.7567	92.8886	44.755	34.4451	67.4892	20.7224	68.7366	61.9744	23.3269	88.1852	46.004	22.7846	53.9713
132	174.664	114.473	71.2394	28.5121	120.806	54.3486	8.48576	57.5016	10.0134	11.9368	87.0842	38.0208	15.8615	56.4212	53.8974	39.8546	37.7801	69.4727	21.8836	81.929	55.4824	9.94498	94.7757	59.5532	24.8372	56.6611
133	177.099	106.934	68.4808	23.4755	102.67	38.4129	7.89073	66.5099	6.58552	14.9427	35.6266	37.1046	28.4435	47.7592	19.0305	25.487	38.82	73.1621	22.1018	67.9956	48.4083	11.9754	86.1898	49.3682	25.576	60.4396
134	146.374	100.928	55.3949	17.8242	100.69	31.5806	7.61281	70.4067	8.56702	25.9941	23.808	34.8923	32.0159	60.9809	17.6048	20.7962	33.185	68.1788	25.4606	56.1912	41.5399	29.2128	77.4921	46.7634	23.3493	75.5665
135	83.9511	58.734	51.3319	19.3356	93.2031	18.4252	9.48943	76.4524	13.3828	28.9816	21.1849	50.2128	27.66	89.1645	21.4573	21.1092	26.7678	62.6026	27.5223	63.7258	49.9093	70.0983	81.7628	37.0575	18.9847	66.6017
136	80.8373	44.192	49.4928	18.7358	96.6359	16.1789	16.0733	80.1267	21.2042	52.9829	21.6335	49.5254	15.505	85.0782	24.3235	23.135	29.7858	68.489	28.0892	70.2548	48.1232	80.6803	83.1691	19.363	17.7871	90.4641
137	91.3774	45.36	47.7434	15.4791	86.8202	30.6713	24.1175	75.7461	19.3077	72.4027	18.7477	54.7651	11.1827	78.7261	30.9343	19.0505	33.0878	68.1637	20.2651	64.9202	53.6675	86.0551	81.666	10.3512	16.3064	80.9188
138	80.4941	53.639	50.094	26.9543	84.0807	65.7907	32.7175	63.1303	22.9852	31.1999	16.5597	35.9236	10.5159	84.8719	54.9924	16.5466	34.9176	72.0159	10.0985	58.2328	57.3414	84.6666	83.3833	15.4654	18.4035	61.1082
139	202.473	125.351	52.8763	31.6574	73.9808	69.0301	37.0925	54.2965	17.7586	27.912	11.209	21.7866	9.1716	90.6884	54.8351	11.6605	31.3056	68.6745	10.923	39.2423	81.3767	82.3975	88.388	49.4741	23.1752	41.2765
140	191.38	231.903	40.6466	31.1725	61.2706	65.5814	36.1195	54.1741	16.3524	38.3484	16.0915	14.3851	12.0281	103.07	51.0964	11.1667	30.5714	59.4636	14.45	21.0164	100.033	54.4223	76.4625	53.5267	21.9184	28.4728
141	182.952	139.751	53.5584	37.8767	24.4461	48.416	11.1788	20.8741	47.0427	21.3885	62.4247	38.3901	18.6352	93.2054	41.8998	49.5547	21.1546	36.409	39.5529	18.841	23.8968	38.745	69.4441	12.2471	32.3339	101.946
142	173.823	63.849	49.9906	32.8105	49.867	44.6953	14.7986	24.9105	41.0728	34.3014	67.7748	37.9349	27.7071	68.8167	19.284	58.5562	15.7373	35.8606	38.5153	14.9049	17.6224	43.0349	76.9347	11.7979	26.1291	98.0654
143	172.82	49.254	45.1363	30.4755	71.4138	46.9437	26.0149	34.2992	40.2305	36.6802	58.835	35.0007	34.9454	46.504	17.6587	36.2333	25.4018	41.5772	35.7375	34.2143	12.8236	41.4255	83.4565	11.8474	28.5531	89.0355
144	210.479	112.939	39.3669	29.7675	66.6274	47.2945	29.6146	31.7983	39.352	40.6424	64.7676	32.4171	26.9822	31.4297	63.7179	22.6076	41.8075	41.0569	38.2458	76.9304	16.4296	27.8673	67.8656	10.7378	37.7063	74.9253
145	40.4897	198.507	39.3698	34.3176	38.5815	45.8003	24.5991	26.8987	40.2312	41.1644	74.847	27.4813	28.7563	27.0757	86.7778	22.0657	40.6723	46.0671	35.3824	74.9727	24.6684	21.5472	85.8239	10.0743	37.7328	79.2378
146	57.2346	235.392	44.0594	35.0971	40.0609	51.6635	20.5747	23.86	39.8738	42.6235	76.9332	33.2781	26.9855	30.3005	87.9491	27.9471	28.2055	43.3174	34.4769	79.3695	32.1121	26.141	105.372	9.92882	31.5582	78.6891
147	77.6855	238.217	46.1939	20.8242	44.247	59.0254	18.9101	28.1001	41.4212	43.5096	49.6946	35.121	23.6274	35.5696	133.791	20.4011	34.6509	42.1229	35.8226	88.1642	41.0169	25.9402	89.3129	12.5827	24.1452	88.1355
148	201.363	250.485	44.1778	10.9417	50.8296	59.2394	19.7721	26.0749	41.424	37.356	21.9707	28.6347	26.084	65.3796	123.135	16.2006	37.4901	41.5519	34.7239	73.7255	71.9323	24.2241	77.0463	12.3538	26.5859	96.7351
149	244.626	252.879	44.4451	9.65006	46.7474	69.7851	23.4388	24.5198	35.5222	35.1767	10.632	20.3367	28.7531	79.9421	131.544	11.3245	43.0429	36.2225	32.2607	72.4469	110.83	53.0256	88.778	11.2728	30.3612	87.7223
150	249.572	239.566	45.8993	9.51265	54.7323	59.5414	25.2363	29.0382	29.353	29.4211	9.59659	23.8376	31.2882	83.7907	132.715	9.18679	50.367	35.0043	33.6218	66.354	121.616	87.3863	97.4478	10.952	29.9582	88.1355
151	246.685	172.849	54.8991	10.089	60.7867	50.3968	22.4267	29.3106	30.3001	23.8178	10.1224	29.875	26.4918	81.9564	122.487	11.5213	42.8374	37.0309	34.998	90.281	113.644	114.986	100.498	9.18481	26.778	93.9699
152	203.597	144.26	67.9566	13.2464	45.8089	47.1267	20.9845	30.6812	19.9465	19.9585	18.0159	30.351	25.6289	75.5953	102.609	11.8113	42.5192	38.0461	41.4505	88.6238	101.369	153.239	98.7459	11.9005	21.3129	95.4532
153	109.936	127.537	56.4005	17.2359	33.6097	50.632	21.8147	30.9914	17.6308	20.3082	29.3327	29.0904	25.5363	46.5585	102.597	11.999	42.0846	34.4616	38.2891	100.484	86.1418	158.784	101.98	9.35377	31.1402	80.0991
154	74.9837	95.595	31.874	32.1872	24.3692	49.6309	23.3339	32.5256	12.013	26.9677	25.7126	30.0742	22.9905	33.697	113.076	15.0643	42.9613	29.4141	43.4053	105.367	78.9198	155.845	92.2858	7.35741	35.0905	74.324
155	58.5369	70.395	25.1318	37.5277	44.4175	68.1227	26.9174	28.1524	16.2236	32.7557	15.8989	30.2898	22.6844	43.9966	106.787	21.4411	43.5431	30.0223	41.1957	100.465	78.181	169.33	68.4729	7.04988	38.9855	78.1438
156	42.7073	60.438	24.4404	32.9757	57.6333	90.7204	24.4387	34.3195	18.044	36.1545	10.153	34.986	24.5164	40.9709	54.0062	30.2805	26.6465	32.5845	34.7791	106.024	73.948	142.37	80.7264	6.35022	36.6373	95.4045
157	32.9694	55.196	22.1956	36.7284	55.7776	89.3762	29.0001	20.7273	25.4114	40.0348	8.77753	30.8528	32.0713	20.8202	16.153	36.1047	14.0711	41.1751	25.7497	97.3387	63.1334	113.967	94.3213	9.09162	41.6284	110.122
158	202.473	65.758	20.9967	38.425	62.3054	96.29	15.3582	21.1938	37.67	39.1035	10.0905	27.4782	25.709	13.1497	9.7844	42.563	18.8813	47.4284	18.5843	103.457	52.4466	89.5671	108.57	10.5868	26.4621	118.874
159	191.38	80.589	20.1501	26.6062	58.2771	71.2499	12.5511	23.9505	53.2097	35.6832	10.2857	27.2022	20.9073	12.8191	9.85334	45.5692	17.8552	51.452	16.5714	111.256	49.7595	85.8438	102.177	19.9495	16.0691	130.677
160	182.952	121.14	17.0539	13.7222	52.8624	29.3921	20.156	23.0414	50.9701	43.388	8.87372	32.2022	25.2664	11.8173	12.4296	33.0617	24.1173	47.0989	17.4212	104.791	64.3815	103.268	66.9124	44.0626	14.0647	121.302
161	173.823	115.262	25.0127	10.103	37.6455	11.4644	21.9142	22.6087	54.4789	37.9907	17.0458	28.9549	28.7257	18.6324	15.7312	33.7714	41.1036	40.4195	25.0887	96.2323	131.689	104.485	31.1608	53.6949	16.8047	94.4924
162	172.82	70.361	29.6677	10.6331	23.2688	12.8049	25.5588	19.8894	49.1675	38.1945	31.6254	36.9614	26.258	23.4686	19.0732	31.5359	55.627	32.2973	32.5388	87.8918	123.972	100.613	19.5881	70.8553	16.0159	84.2215
163	210.479	60.025	30.1239	9.35017	18.6023	14.5046	25.3827	19.6379	39.8783	38.675	50.8314	26.5503	22.8711	65.9126	26.6197	32.7335	58.1649	30.1719	34.866	75.7106	50.0423	96.5227	30.5658	125.863	16.8886	88.1772
164	88.2324	84.27	21.2932	12.9681	29.2177	26.3007	29.6188	14.5645	24.1505	33.6505	55.8036	25.8278	18.6869	89.5235	33.5989	32.748	54.3392	31.8953	37.1958	68.6743	24.0824	86.8631	66.5525	133.473	16.3144	92.4175
165	86.3426	96.209	20.2115	29.6681	53.5185	62.0587	29.859	16.2587	13.6677	38.2117	57.5925	30.9302	18.1215	86.8083	39.229	29.28	49.119	24.9643	39.1163	77.3664	30.4278	73.3983	100.679	102.893	20.5086	99.1966
166	58.9155	101.159	17.9206	53.6528	68.6322	55.0761	24.6584	15.9952	13.0089	40.4031	57.0425	30.7239	20.5045	85.8969	44.6717	29.142	39.3865	28.1252	42.9184	77.5649	50.4953	55.6276	107.516	57.6577	23.0862	105.043
167	44.611	115.178	23.4949	58.9069	66.2764	51.456	25.4911	14.0529	20.2651	48.7454	56.5314	32.1406	25.0661	72.8312	40.787	21.3421	29.5463	36.8511	45.8233	80.62	66.4757	65.3141	96.6137	38.3117	22.7403	107.033
168	56.0179	107.062	30.6602	54.3067	56.3729	57.5823	28.7804	14.7479	28.8823	60.526	36.4682	35.5169	24.3577	70.2133	53.1685	16.5513	31.039	39.0006	48.1683	88.0024	95.587	78.0526	74.1845	28.8342	18.8414	113.071
169	48.7604	26.067	124.435	35.243	8.43018	35.0313	4.45515	94.6403	26.4763	75.3479	18.3431	10.7032	47.1229	46.1029	61.8392	30.6086	36.0079	85.2129	9.65493	29.6731	30.6542	82.9495	63.1202	31.7214	22.7786	16.1278
170	49.8494	25.465	132.501	25.5039	6.12923	19.6836	4.98467	93.7273	19.6676	81.1746	14.8957	9.55817	46.0818	53.8036	61.5187	22.834	50.8735	80.8888	9.39919	28.8224	36.811	58.6705	62.4284	21.4428	30.7554	13.2515
171	59.3276	25.377	148.222	30.948	6.74644	18.8292	5.90018	111.054	16.729	95.7648	12.211	14.0702	51.4224	54.8888	57.2804	25.3922	42.8485	72.7145	13.5878	31.4128	40.7511	43.9837	68.6642	21.9031	44.9293	13.3573
172	60.7701	38.96	93.8132	86.1126	8.95302	16.8192	11.1243	118.725	15.758	94.9599	10.4078	16.967	40.851	53.2447	59.545	32.067	34.6585	69.8172	20.7883	41.4563	52.319	45.7893	62.5286	23.2362	47.0511	11.4476
173	64.4887	55.731	29.0622	167.581	17.33	11.9587	19.7212	111.37	15.5298	88.7774	13.0017	24.0377	55.5671	58.9241	55.905	31.0448	38.9643	64.3733	24.898	39.6508	36.4027	47.2177	61.9558	20.229	42.6455	33.7912
174	45.8043	67.636	12.9934	195.375	71.956	10.5086	17.797	108.619	55.3692	91.887	14.6118	38.4632	50.0682	53.7968	54.9335	30.4442	43.1336	53.1698	24.4095	38.3952	52.4289	46.0885	65.6243	23.9755	35.3594	63.2388
175	47.3924	80.897	15.462	207.293	186.024	8.88078	18.0657	91.1795	113.145	78.6574	17.3768	54.0902	46.0122	43.2628	51.4277	38.4783	58.4869	59.2344	16.3881	36.1898	70.4586	50.8144	95.118	29.1934	22.8983	97.7954
176	45.9697	106.636	12.8005	208.482	206.755	8.52507	19.8752	94.7941	130.751	158.071	22.3346	49.2554	41.2866	38.2007	50.9943	45.353	56.5566	43.7042	9.72339	31.7861	65.3565	71.1338	129.397	31.3918	19.2758	122.586
177	44.0345	125.292	32.2698	205.966	215.073	10.5233	23.5841	108.655	127.843	173.42	26.1897	28.6303	23.7293	36.6055	58.0224	45.9234	54.2236	31.712	8.03184	30.4534	77.537	69.6106	91.2708	29.6702	18.7187	131.71
178	68.3491	98.786	76.2469	150.793	208.202	11.8136	42.4398	128.83	128.736	157.362	34.9582	28.1264	14.4264	36.7547	56.0524	32.5974	51.9886	21.7041	8.01224	27.5951	83.1741	67.7367	66.236	29.0371	10.759	131.736
179	85.7563	109.671	76.1375	104.15	201.412	12.8117	64.0952	107.231	128.717	106.54	54.641	24.5727	14.6674	33.9034	38.6728	22.5819	39.6742	20.1023	11.5065	55.9538	104.774	59.7035	78.8341	30.4095	10.6923	138.12
180	76.7097	162.903	65.1654	95.1763	193.099	18.7993	73.5663	101.23	117.956	40.7062	54.0527	16.3011	33.1376	38.3613	24.6831	21.9196	43.6666	22.7952	13.8036	83.3504	82.1367	53.8319	83.9679	34.1709	10.7509	122.735
181	73.8887	225.054	70.5397	71.7688	191.055	59.4072	77.3527	105.815	112.654	20.5354	36.8733	13.3664	40.7586	49.5433	19.4139	21.489	48.9888	38.0212	18.8088	89.6684	52.7847	32.2745	105.241	38.0772	10.0221	130.429
182	73.5726	215.827	68.7709	62.0829	189.196	138.532	71.0563	108.285	105.031	22.0154	19.2173	12.1913	38.42	42.3673	21.1755	22.0069	50.2935	39.3183	23.0509	79.629	57.6654	17.6328	113.694	38.887	8.67609	148.283
183	82.6636	169.921	67.5736	56.5189	200.385	175.204	58.7151	103.962	109.615	15.3798	12.3786	11.2878	32.7691	48.6241	14.8335	21.1678	36.8378	40.1724	19.8351	58.9471	65.5616	17.7566	127.812	52.2669	8.41735	146.795
184	74.7182	180.462	41.2058	49.8215	228.798	177.258	47.4278	79.2153	121.076	12.4679	11.1344	12.3998	35.6177	79.933	9.63446	19.6048	34.5422	45.4573	16.4002	53.4036	78.8274	18.7884	125.321	88.6248	9.559	152.017
185	65.2146	174.257	18.5353	50.6434	203.951	181.45	53.6468	77.9709	119.87	12.4771	16.7872	16.7133	40.3639	102.633	11.8872	22.2971	45.2404	41.1786	17.5409	41.6734	58.1393	24.478	119.059	127.488	9.66095	144.357
186	61.0626	171.47	35.223	41.9277	134.263	168.923	58.4383	102.434	127.571	20.8665	29.6036	29.135	46.894	101.599	16.285	39.2419	34.9291	46.5241	16.3229	26.9693	23.2082	45.3865	116.728	138.243	16.9758	136.366
187	38.7227	144.53	58.7144	43.858	81.1834	104.175	59.3436	87.8029	128.96	32.7081	40.3859	36.6574	39.5919	112.338	17.0065	57.393	21.7007	39.7515	23.3641	27.8539	16.644	78.6572	98.6809	137.127	42.5268	132.698
188	33.1854	172.374	67.3375	41.9584	34.7421	65.9276	54.4779	74.5741	99.4867	69.4785	41.5372	32.6265	56.9455	101.182	17.1059	70.5458	15.0325	43.532	42.7713	33.4873	22.5264	98.271	154.277	137.462	52.2811	108.77
189	65.2285	212.149	72.8525	39.3112	20.4328	66.3216	53.6548	70.4996	77.4999	98.5626	38.5798	21.6181	55.2195	120.11	18.1612	84.9839	10.766	35.2979	53.8915	39.0295	23.1016	92.9315	200.681	141.196	45.3522	82.1741
190	102.018	211.299	69.4249	38.3615	18.6409	61.2869	41.1304	67.4366	63.6771	118.923	30.3485	22.2132	52.7349	105.988	19.0293	100.33	16.9578	26.4276	48.0314	40.9647	16.9079	72.739	155.996	133.425	42.6982	46.599
191	93.1424	127.371	55.1874	40.4032	14.5083	43.487	36.8666	63.7839	73.9638	176.947	21.617	44.3375	49.3389	45.903	20.302	120.578	26.2141	29.1278	34.5932	43.3645	29.8512	41.3644	136.432	125.881	29.4976	13.8501
192	81.2467	74.186	41.4327	47.7043	13.2746	38.2312	34.2689	69.8769	90.7052	173.665	20.7313	125.42	41.6559	27.2452	23.8797	121.013	62.7923	35.0618	25.3011	46.2582	46.2041	22.5899	77.4273	133.92	23.2608	8.73731
193	59.4055	85.117	32.8616	48.7175	9.79932	39.5863	20.0338	74.156	76.5475	181.435	19.1014	144.839	46.8632	34.4441	25.5154	118.122	94.3633	29.7303	21.6941	43.2782	51.5074	17.0023	61.2842	140.96	14.469	6.50707
194	47.048	107.396	35.2683	66.3982	10.7251	36.6241	9.9581	80.4598	49.9781	189.649	17.1587	141.651	49.2611	44.5012	19.075	181.983	106.708	39.3352	16.1792	34.8277	50.6487	13.4707	42.8802	154.796	12.7331	4.55048
195	52.326	136.218	36.8551	94.7041	11.002	40.0196	8.8294	82.3369	38.1236	173.008	17.6874	134.552	53.8967	53.5339	19.6809	223.913	113.962	37.0135	11.0622	38.4722	37.5294	9.94336	22.9423	154.922	10.0806	7.12738
196	183.709	127.81	44.0373	84.1978	12.745	43.1168	8.54023	89.2663	37.794	179.41	17.3043	143.8	52.808	37.9507	17.1151	183.776	108.756	47.14	15.5726	44.1407	25.3334	7.64986	38.5057	128.28	7.30979	5.09306
197	109.079	109.438	107.385	50.7044	53.1667	76.2371	31.3971	62.5309	61.751	123.876	58.4571	17.8724	62.5731	13.9917	35.8986	26.6175	15.3994	30.5116	12.7291	59.8505	36.6543	52.282	87.1115	32.1969	13.8147	45.4124
198	114.342	76.91	98.0731	41.0365	101.028	109.918	21.9091	68.8459	64.7813	112.539	53.7483	11.6963	58.5572	19.4408	38.7053	22.1315	14.9926	36.8067	13.9314	53.6911	27.3087	36.5238	78.5858	30.2819	12.9128	46.3033
199	126.523	47.872	88.6375	42.9642	118.251	158.606	28.2464	71.3068	67.157	48.162	64.6141	11.61	40.2286	27.8392	31.6379	24.7102	14.6891	56.8663	11.1882	41.4634	20.6754	25.4541	75.5436	26.6781	13.3823	44.3413
200	120.114	88.022	105.871	36.1995	105.318	149.345	42.8258	58.5114	55.4298	20.7718	74.7666	13.1734	28.4419	25.1579	30.8487	27.7223	20.371	57.5777	11.2119	28.5215	22.8633	10.9932	74.3173	35.1354	11.1067	33.0854
201	106.184	132.287	95.0565	19.621	55.2177	136.167	49.7093	45.8104	53.5203	26.808	65.9248	14.3268	23.7369	24.2789	31.2549	30.5164	21.225	35.1681	11.7478	21.7554	53.4403	11.288	73.9823	40.6621	12.2652	34.3728
202	83.0593	124.125	88.1828	16.2093	50.7345	134.878	49.7332	34.844	50.8103	20.3486	66.3256	15.1328	21.0626	24.1421	39.1528	38.0197	35.0431	22.9144	10.2183	17.5719	97.5584	12.1406	69.4545	36.8447	15.2046	32.6408
203	112.384	99.212	100.152	14.5765	36.1527	157.871	44.8748	32.1978	59.5697	15.2953	70.5159	17.5067	43.1637	23.3376	58.4816	45.2313	39.3835	29.7694	9.2648	31.3188	94.1686	15.8027	60.2233	20.596	15.8489	26.3631
204	108.239	80.986	101.473	20.5095	26.8345	137.344	51.0281	32.1838	72.6655	9.34715	64.5026	23.0063	54.0701	57.9291	68.1228	44.4846	26.4344	41.7896	9.31476	58.4257	89.675	22.707	40.859	14.2251	15.7827	39.9558
205	71.9966	90.505	97.1121	23.6298	15.0632	92.3462	38.5217	38.8161	88.2197	9.99668	57.3772	26.9195	51.5641	83.7668	87.8482	48.3437	20.4884	52.2134	11.6689	71.5084	86.5254	38.3691	30.5781	28.1928	14.0721	50.6169
206	19.4113	117.609	96.634	22.94	20.227	49.1735	40.1786	69.3846	97.3002	11.0703	72.1972	19.2915	45.362	102.876	84.6858	29.9153	10.8174	70.4635	15.8488	87.9939	82.7533	53.592	23.2076	67.4356	13.9127	41.4232
207	19.5772	109.671	82.7171	31.6828	34.9555	50.6382	37.436	104.648	98.8943	11.0028	77.9101	16.3037	22.1464	126.851	61.1051	56.8697	10.6858	57.0734	19.8112	80.9547	71.647	64.9373	23.7155	67.9226	23.808	38.5284
208	31.184	70.554	85.536	44.9971	76.7574	57.9705	27.175	118.553	100.32	11.2115	63.8137	19.9327	16.4999	132.985	60.3255	89.18	7.04992	60.0234	32.1172	78.2439	71.512	75.8946	26.3162	68.3064	43.3886	33.9498
209	38.7715	64.74	86.3899	86.0321	111.332	53.7368	28.226	127.154	84.2835	24.0862	59.2746	54.956	28.2277	121.605	49.5967	112.781	8.88672	60.3294	32.2895	76.6954	70.6114	75.6144	46.3384	64.858	47.4262	35.5065
210	44.9522	65.634	91.3906	130.161	109.633	43.0676	33.2676	133.275	56.955	115.627	50.1403	91.337	56.0071	120.109	28.3563	129.673	12.2413	64.0375	23.6684	67.9628	75.32	71.573	83.5043	73.8678	47.2912	41.9975
211	30.1728	88.261	71.8637	159.056	114.745	47.0774	21.0296	118.478	46.0835	119.263	53.7111	84.4577	79.3283	97.3326	22.3952	126.252	29.8712	49.1388	14.7076	63.7465	81.5267	74.0109	93.9836	81.8897	32.7803	50.4363
212	23.1211	90.085	50.9787	166.817	96.6404	49.7386	15.0143	78.0649	61.2258	118.356	58.6997	96.2586	74.834	52.9896	29.48	143.794	35.807	26.1498	15.4392	47.8026	88.6074	75.3049	95.6968	95.1112	15.8291	59.2727
213	25.6958	76.095	37.1858	165.299	72.4038	42.3741	14.5048	32.7652	82.5048	141.557	58.8464	126.011	66.5213	32.47	34.3849	135.513	30.9562	11.0068	21.6368	67.4843	98.2242	70.3668	75.4758	109.951	27.1074	61.8511
214	26.1858	54.876	22.8434	152.474	36.3226	26.1114	29.4958	25.6313	84.7022	138.876	46.2153	149.239	67.3611	21.8984	30.6171	120.522	33.4875	13.6129	23.6505	104.464	87.0031	63.8761	71.5721	116.952	43.9362	57.1109
215	22.2734	47.52	17.7746	134.671	14.7897	30.2573	26.6807	22.844	93.1062	130.375	45.6134	129.399	50.2122	15.7051	28.2482	121.59	31.9074	21.3554	24.5728	86.9037	79.4492	52.141	82.4951	110.755	53.3012	53.6151
216	22.6513	47.968	18.2047	88.1095	7.51445	43.086	19.3076	20.5576	96.3575	136.788	35.2884	134.962	25.8169	12.3893	65.5344	115.396	40.994	29.5745	21.4652	121.832	65.8409	43.7034	81.5109	105.049	53.3912	44.1638
217	27.4231	91.646	21.5931	77.5459	7.45985	44.932	29.0101	26.9004	87.4451	125.018	39.341	141.155	20.1549	13.1458	86.8516	114.578	61.1984	33.4841	18.4802	119.154	30.7459	42.6068	98.3891	100.143	44.7679	34.1328
218	249.572	137.417	37.4359	86.2623	7.00168	50.4684	22.8979	50.6279	73.3164	124.028	42.5246	171.263	12.7586	14.4806	69.9206	95.377	54.2025	34.1094	19.1315	109.831	27.498	36.0012	120.695	111.267	62.4652	33.309
219	21.0041	140.031	43.6548	86.8908	7	49.6196	24.1487	77.2615	50.1172	131.553	42.2363	117.259	10.5042	19.4293	75.6724	51.7357	46.1745	26.9529	9.22121	110.847	28.5201	28.9031	121.015	93.9015	90.4985	32.5464
220	24.5359	101.068	42.4501	59.2292	7.77351	43.4334	27.7538	88.8107	28.8434	159.517	48.4257	48.9996	10.014	37.5986	70.762	26.8065	33.5159	26.9901	11.2456	100.847	31.7461	23.6323	122.074	95.5029	85.0668	36.9441
221	32.6161	93.723	27.9452	31.4022	7.62902	48.7183	36.905	70.1156	30.2822	123.821	60.6373	13.0458	10.1662	56.1157	60.5055	17.3354	23.873	15.6849	14.4164	70.8773	33.58	19.0329	122.545	70.2026	70.9432	40.9571
222	31.0668	110.162	19.5713	21.4174	7.43603	42.674	31.5013	37.5535	37.7142	113.975	53.6151	12.5829	9.00055	57.0326	56.7332	14.2691	25.1518	11.536	18.9447	25.6633	40.502	19.3783	129.034	32.3324	41.6905	53.8657
223	24.1771	106.727	16.9786	15.8178	9.15373	22.881	31.3123	17.1554	41.9824	51.9273	50.9432	21.9679	11.149	57.8402	58.8434	14.2545	28.1867	12.6526	17.8331	24.9996	38.823	34.4355	105.082	17.6433	12.7854	28.4696
224	25.8712	86.685	23.1443	16.0402	8.00534	16.3388	20.487	16.723	39.8311	60.9218	44.9311	24.0001	7.64665	60.273	60.1571	15.7727	23.9123	12.2798	14.3793	22.3315	37.9367	40.8026	80.9401	16.2448	10.9658	17.3164
225	25.4141	73.948	45.8993	9.51265	54.7323	59.5414	25.2363	29.0382	29.353	29.4211	39.341	23.8376	62.5731	83.7907	86.8516	114.578	61.1984	33.4841	18.4802	119.154	30.7459	42.6068	98.3891	100.143	29.9582	34.1328
[truncated: 4 more columns]
